# Supplementary material for: Phylogenetic Gaussian Process Model for the Inference of Functionally Important Regions in Protein Tertiary Structures
Source: PLoS Comput Biol. 2014 Jan 16;10(1):e1003429. doi: 10.1371/journal.pcbi.1003429 (PMC3894161; doi:10.1371/journal.pcbi.1003429)
Supplement: Table S1 — The list of most slowly evolved sites predicted by GP4Rate and Rate4Site in the case study of B7-1 genes. (XLS) [file pcbi.1003429.s001.xls]

## Sheet: Sheet1
This file contains predicted conserved sites in the B7-1 dataset. “sites” refer to the locations of sites in the PDB entry 1I8L.
Top 20 conserved sites predicted by GP4Rate					Top 20 conserved sites predicted by Rate4Site
site rate					site rate
157 0.404029472045716					75 0.494
164 0.413883689272855					131 0.494
158 0.418054674106432					156 0.494
156 0.423438757709285					167 0.494
163 0.426355235546427					168 0.494
154 0.451695583490717					57 0.5124
133 0.453705131887851					153 0.5124
165 0.457798570566431					154 0.5124
159 0.462664096223565					175 0.5124
132 0.462792337901424					55 0.5206
162 0.46586608796714					144 0.5206
166 0.47027964110642					173 0.5206
131 0.470577040943572					106 0.5311
167 0.472136315505717					30 0.5318
153 0.473001676825719					113 0.5318
155 0.47322196118857					8 0.5396
134 0.475964961497138					39 0.5396
168 0.497435724995					100 0.5396
161 0.497607594075707					191 0.5396
160 0.509936372307147					96 0.5469
